# Supplementary material for: Impacts of Climate Change on the Habitat Suitability and Natural Product Accumulation of the Medicinal Plant Sophora alopecuroides L. Based on the MaxEnt Model
Source: Plants (Basel). 2024 May 21;13(11):1424. doi: 10.3390/plants13111424 (PMC11174999; doi:10.3390/plants13111424)
Supplement: Supplementary file 1 [file plants-13-01424-s001.zip]

Archive with 1 entries (1 files):
- plants-2916375-supplementary.pdf
